# Supplementary material for: Using Pedigree and Genomic Data toward Better Management of Inbreeding in Italian Dairy Sheep and Goat Breeds
Source: Animals (Basel). 2022 Oct 18;12(20):2828. doi: 10.3390/ani12202828 (PMC9597836; doi:10.3390/ani12202828)
Supplement: Supplementary file 1 [file animals-12-02828-s001.zip]

Archive with 1 entries (1 files):
- animals-1876060-supplementary.pdf
